# Supplementary material for: Oxidative Stress Biomarkers in the Relationship between Type 2 Diabetes and Air Pollution
Source: Antioxidants (Basel). 2021 Jul 30;10(8):1234. doi: 10.3390/antiox10081234 (PMC8388875; doi:10.3390/antiox10081234)
Supplement: Supplementary file 1 [file antioxidants-10-01234-s001.zip]

Archive with 1 entries (1 files):
- antioxidants-1324394-supplementary.pdf
